# Supplementary material for: Germline and Somatic Whole-Exome Sequencing Identifies New Candidate Genes Involved in Familial Predisposition to Serrated Polyposis Syndrome
Source: Cancers (Basel). 2021 Feb 23;13(4):929. doi: 10.3390/cancers13040929 (PMC7927050; doi:10.3390/cancers13040929)
Supplement: Supplementary file 1 [file cancers-13-00929-s001.zip]

Archive with 2 entries (2 files):
- Figure Supl 1.pdf
- Soares de Lima et al_Supplementary material.pdf
